# Supplementary material for: DNA methylation mediated genetic risk in severe acne in a young men population
Source: Front Med (Lausanne). 2023 Jul 24;10:1196149. doi: 10.3389/fmed.2023.1196149 (PMC10405078; doi:10.3389/fmed.2023.1196149)
Supplement: Supplementary file 1 [file Table_1.XLSX]

## Sheet: Table S1
Supplementary Table 1. Demographics of the 88 samples
Sample_Name	Age	Gender	Sample_Group	Pillsbury classification
A000762	19	male	case	grade IV
A000245	20	male	case	grade IV
A000374	20	male	case	grade IV
A000606	20	male	case	grade IV
A000680	18	male	case	grade IV
A000707	20	male	case	grade IV
A000783	20	male	case	grade IV
A000240	18	male	case	grade IV
A000221	21	male	case	grade IV
A000531	18	male	case	grade IV
A000573	20	male	case	grade IV
A000255	19	male	case	grade IV
A000286	20	male	case	grade IV
A000327	18	male	case	grade IV
A000623	18	male	case	grade IV
A000353	20	male	case	grade IV
A000583	19	male	case	grade IV
A000776	20	male	case	grade IV
A000475	20	male	case	grade IV
A000576	20	male	case	grade IV
A000579	19	male	case	grade IV
A000594	18	male	case	grade IV
A000264	19	male	case	grade IV
A000307	20	male	case	grade IV
A000213	26	male	case	grade IV
A000222	21	male	case	grade IV
A000233	22	male	case	grade IV
A000243	23	male	case	grade IV
A000282	24	male	case	grade IV
A000293	28	male	case	grade IV
A000329	24	male	case	grade IV
A000332	22	male	case	grade IV
A000377	27	male	case	grade IV
A000391	22	male	case	grade IV
A000431	25	male	case	grade IV
A000473	21	male	case	grade IV
A000488	22	male	case	grade IV
A000497	21	male	case	grade IV
A000600	24	male	case	grade IV
A000609	23	male	case	grade IV
A000624	21	male	case	grade IV
A000668	26	male	case	grade IV
A000714	21	male	case	grade IV
A000719	21	male	case	grade IV
qjt665	21	male	control	grade IV
qjt666	21	male	control	grade IV
qjt669	18	male	control	grade IV
qjt675	18	male	control	grade IV
qjt679	20	male	control	grade IV
qjt681	20	male	control	grade IV
qjt702	19	male	control	grade IV
qjt662	21	male	control	grade IV
qjt706	21	male	control	grade IV
qjt641	22	male	control	grade IV
qjt648	20	male	control	grade IV
qjt649	20	male	control	grade IV
qjt642	19	male	control	grade IV
qjt660	22	male	control	grade IV
qjt663	21	male	control	grade IV
qjt673	18	male	control	grade IV
qjt674	18	male	control	grade IV
qjt664	20	male	control	grade IV
qjt682	21	male	control	grade IV
qjt711	20	male	control	grade IV
qjt635	22	male	control	grade IV
qjt639	22	male	control	grade IV
qjt671	21	male	control	grade IV
qjt708	19	male	control	grade IV
qjt636	23	male	control	grade IV
qjt638	23	male	control	grade IV
qjt640	23	male	control	grade IV
qjt643	25	male	control	grade IV
qjt645	25	male	control	grade IV
qjt661	22	male	control	grade IV
qjt667	26	male	control	grade IV
qjt668	23	male	control	grade IV
qjt670	23	male	control	grade IV
qjt676	23	male	control	grade IV
qjt677	23	male	control	grade IV
qjt678	22	male	control	grade IV
qjt680	22	male	control	grade IV
qjt683	22	male	control	grade IV
qjt703	25	male	control	grade IV
qjt712	26	male	control	grade IV
qjt714	23	male	control	grade IV
qjt722	25	male	control	grade IV
qjt723	25	male	control	grade IV
qjt740	23	male	control	grade IV
