# Supplementary material for: DNA methylation mediated genetic risk in severe acne in a young men population
Source: Front Med (Lausanne). 2023 Jul 24;10:1196149. doi: 10.3389/fmed.2023.1196149 (PMC10405078; doi:10.3389/fmed.2023.1196149)
Supplement: Supplementary file 2 [file Table_2.XLSX]

## Sheet: Sheet1
Supplementary Table 2. Meta-analysis results of differential methylation sites of severe acne in stage I and stage II
ID	Chr	Bp	DeltaBeta	pVal.fixed	pValQ	Direction	pVal.final	FDR	Gene
cg03020863	11	104005644	-0.09	1.7e-08	0.689	--	1.7e-08	6.82e-07	PDGFD
cg19214707	7	3157722	0.24	2.73e-07	0.737	++	2.73e-07	5.45e-06	LOC105375130
cg24833027	8	1897969	-0.07	1.64e-06	0.72	--	1.64e-06	2.19e-05	ARHGEF10
cg27154217	5	50023127	0.08	9.3e-06	0.333	++	9.3e-06	9.3e-05	PARP8
cg01479768	2	731298	-0.06	1.43e-05	0.648	--	1.43e-05	0.000115	LOC105373358
cg03192273	5	150618948	0.14	0.000112	0.641	++	0.000112	0.000748
cg11102724	5	150619039	0.15	0.000136	0.639	++	0.000136	0.000775
cg18946787	12	133052221	0.05	0.000229	0.805	++	0.000229	0.00102	MUC8
cg13102742	17	35208812	-0.24	0.00023	0.7	--	0.00023	0.00102
cg19964325	2	102690795	-0.06	0.000298	0.519	--	0.000298	0.00111	IL1R1
cg20652636	2	85656009	0.07	0.000312	0.619	++	0.000312	0.00111	SH2D6
cg07161061	12	133057193	-0.09	0.000334	0.96	--	0.000334	0.00111
cg20363450	1	201540458	0.07	0.000369	0.343	++	0.000369	0.00111	NAV1
cg03249723	9	98880057	-0.1	0.000389	0.937	--	0.000389	0.00111	LOC158434
cg01741372	11	783889	-0.07	0.000514	0.729	--	0.000514	0.00137	LOC171391
cg23471274	19	43955029	0.06	0.000735	0.857	++	0.000735	0.00184
cg12869809	1	206904547	-0.07	0.00087	0.834	--	0.00087	0.00205	MAPKAPK2
cg12114963	1	228122362	0.06	0.00115	0.938	++	0.00115	0.00255	WNT9A
cg04345744	1	196507743	0.06	0.00143	0.981	++	0.00143	0.003	KCNT2
cg09533556	10	64441361	-0.09	0.00177	0.443	--	0.00177	0.00354
cg08461876	1	59437584	0.07	0.00231	0.756	++	0.00231	0.00441	LINC02777
cg03461641	4	26454190	-0.09	0.00302	0.654	--	0.00302	0.00548
cg12313868	11	30338751	-0.11	0.00336	0.685	--	0.00336	0.00585	LOC105376607
